# Supplementary material for: Profiling the endocrine-disrupting properties of triazines, triazoles, and short-chain PFAS
Source: Toxicol Sci. 2024 Oct 4;202(2):250–64. doi: 10.1093/toxsci/kfae131 (PMC11589101; doi:10.1093/toxsci/kfae131)
Supplement: kfae131_Supplementary_Data [file kfae131_supplementary_data.zip]

Archive with 3 entries (2 files):
- kfae131_Supplementary_Data/
- kfae131_Supplementary_Data/toxsci-24-0254-File009.docx
- kfae131_Supplementary_Data/toxsci-24-0254-File010.xlsx
