# Supplementary material for: Profiling the endocrine-disrupting properties of triazines, triazoles, and short-chain PFAS
Source: Toxicol Sci. 2024 Oct 4;202(2):250–64. doi: 10.1093/toxsci/kfae131 (PMC11589101; doi:10.1093/toxsci/kfae131)
Supplement: kfae131_Supplementary_Data [file kfae131_supplementary_data.zip › kfae131_Supplementary_Data/toxsci-24-0254-File010.xlsx]

## Sheet: AR antagonism
	tebuconazole		tetraconazole		cyproconazole		fenbuconazole		ametryn		bitertanol		triadimenol		paclobutrazol		propiconazole		difenoconazole		deethyl atrazine
	% max combined	stdev	% max combined	stdev	% max combined	stdev	% max combined	stdev	%max combined	stdev	% max combined	stdev	% max combined	stdev	% max combined	stdev	% max combined	stdev	% max combined	stdev	% max combined	stdev
0 uM	100		100		100		100		100		100		100		100		100		100		100
0.3 uM	107.749	4.92795	100.286	15.2289	106.453	9.02014	105.62	6.06553	108.192	6.71971	104.35	5.83375	103.711	11.4421	110.139	8.02541	116.238	15.0049	102.571	15.1382	108.624	5.98269
1 uM	95.2876	6.47613	83.1587	14.6157	108.39	10.7636	105.205	11.2519	100.859	14.5098	97.6439	5.77037	104.889	14.5136	110.847	6.64865	118.021	10.2682	98.3212	5.01835	108.908	9.37578
3 uM	75.9092	6.27041	55.9007	9.23574	102.569	5.75848	91.9426	13.6343	96.7923	12.6056	83.9966	11.9433	97.2134	7.49961	102.87	8.06235	101.122	10.8723	66.8981	9.32777	104.752	7.81906
10 uM	44.6391	4.09683	32.0387	7.43643	91.9332	8.33202	58.6306	9.21524	88.2407	13.9489	55.4511	11.1271	91.2891	11.8155	98.2642	3.97166	70.2133	10.1469	20.9115	13.6973	106.356	6.66566
30 uM	14.5726	5.35116	5.66568	1.14632	66.9037	14.365	19.2918	5.04386	76.5066	7.17691	21.405	5.06859	55.0464	5.73828	72.5849	3.92036	27.0697	4.8274			88.2196	11.8793
100 uM					25.2752	5.99984			48.3943	2.63049			20.454	4.28442	28.6477	2.8242					61.6762	6.67864

## Sheet: ER antagonism
	paclobutrazole		propiconazole		difenoconazole		fenbuconazole		bitertanol		tebuconazole		ametryn
	% max combined	stdev	% max combined	stdev	% max combined	stdev	% max combined	stdev	%max combined	stdev	% max combined	stdev	% max combined	stdev
0 uM	100		100		100		100		100		100		100
0.3 uM	104.384	5.28795	107.178	9.64714	97.8891	5.36118	101.445	7.77974	97.2471	8.96483	102.896	8.52892	99.1775	2.44948
1 uM	101.786	5.34471	105.845	10.0284	78.9688	13.4182	97.0439	5.06743	88.3412	7.4475	104.798	11.1216	100.054	3.76986
3 uM	101.307	3.7401	99.7907	8.23647	33.7867	10.4572	98.7185	1.78671	63.3084	13.0449	101.765	7.71122	96.8052	8.36267
10 uM	94.2961	11.6101	87.1547	14.476	13.3184	6.02582	82.1212	12.0344	51.0596	16.5053	90.5632	8.10051	98.2276	10.2084
30 uM	75.3805	2.60751	58.6695	16.4534			40.3908	9.81872	29.4791	10.1023	72.9709	9.10873	90.7768	8.79906
100 uM	45.9134	5.28117	14.6318	6.10875							13.7216	10.2313	53.3123	5.23314

## Sheet: TR antagonism
	ametryn		difenoconazole		triadimenol		propiconazole
	% max combined	stdev	% max combined	stdev	% max combined	stdev	% max combined	stdev
0 uM	100		100		100		100
0.3 uM	96.6144	1.29551	100.424	6.28112	102.484	7.88938	96.0334	7.76203
1 uM	87.5917	4.18381	84.2585	4.2407	98.4091	5.46787	99.8489	1.69099
3 uM	87.0315	2.51821	56.2756	9.92875	105.578	4.76304	100.915	9.8135
10 uM	72.8659	4.05574	27.8323	5.45785	76.6852	9.11605	76.9248	5.66261
30 uM	49.6869	3.59757			36.1313	2.67044	33.0758	10.1505
100 uM	24.8836	3.07269

## Sheet: ER agonism
	triadimenol		cyproconazole
	% max combined	stdev	% max combined	stdev
0 uM	0		0
0.3 uM	0.586699	3.6268	-3.7946	2.90472
1 uM	1.8963	3.57101	-3.52858	2.81975
3 uM	3.91119	5.98741	-2.54817	1.82333
10 uM	16.6231	5.9389	2.29728	3.52524
30 uM	40.708	6.16865	14.5178	4.94976
100 uM	39.9065	4.94486	29.229	2.30254

## Sheet: H295R 
pregnenolone						progesterone						17aOH pregnenolone						17aOH progesterone						DHEA						androstenedione						testosterone						E1						17b E2
	concentration (uM)	mean fold change	st dev				concentration (uM)	mean fold change	st dev				concentration (uM)	mean fold change	st dev				concentration (uM)	mean fold change	st dev				concentration (uM)	mean fold change	st dev				concentration (uM)	mean fold change	st dev				concentration (uM)	mean fold change	st dev				concentration (uM)	mean fold change	st dev				concentration (uM)
tetraconazole	0	1	0			ametryn	0	1	0			tetraconazol	0	1	0			atrazine	0	1	0			tetraconazol	0	1	0			atrazine	0	1	0			atrazine	0	1	0			atrazine	0	1	0			atrazine	0
	0.1	0.913297	0.017835				0.3	1.0617	0.197516				0.1	0.898542	0.105437				0.3	1.06231	0.142504				0.1	1.03049	0.0262237				0.3	1.12351	0.0529911				0.3	1.09242	0.0865496				0.3	0.93239	0.0582801				0.3
	0.3	0.964276	0.0264203				1	0.958556	0.223681				0.3	0.92078	0.147183				1	1.12835	0.100566				0.3	0.989535	0.0746758				1	1.18754	0.0435978				1	1.12908	0.0353813				1	1.14433	0.0894606				1
	1	0.806247	0.0278154				3	1.21589	0.182094				1	0.846961	0.187096				3	1.15126	0.141377				1	0.728125	0.158995				3	1.19264	0.0945598				3	1.19804	0.169382				3	1.41532	0.15324				3
	3	0.761531	0.16956				10	1.37452	0.195629				3	0.675817	0.0656229				10	1.43004	0.13109				3	0.527915	0.0997859				10	1.46972	0.080715				10	1.46994	0.0948629				10	2.23225	0.107821				10
	10	0.678952	0.153817				30	2.05063	0.252465				10	0.510901	0.118053				30	1.87697	0.0377759				10	0.411117	0.0611929				30	1.54165	0.127527				30	1.64524	0.163982				30	3.04846	0.181927				30
	30	0.470459	0.0745559				100	3.3532	0.343522				30	0.40614	0.129567				100	2.13939	0.174664				30	0.134699	0.0618183				100	1.61201	0.129173				100	1.74	0.183281				100	3.99353	0.5369				100
tebuconazol	0	1	0			tetraconazol	0	1	0			fenbuconazol	0	1	0			ametryn	0	1	0			fenbuconazol	0	1	0			ametryn	0	1	0			ametryn	0	1	0			deethyl atrazine	0	1	0			deethyl atrazine	0
	0.1	1.03995	0.0694496				0.1	0.95324	0.0335938				0.1	0.982068	0.0440441				0.3	1.10134	0.0621764				0.1	0.913369	0.0840606				0.3	1.14241	0.141053				0.3	1.06835	0.104642				0.3	1.06671	0.164528				0.3
	0.3	1.0014	0.0852571				0.3	1.04833	0.0895017				0.3	1.02914	0.0907327				1	1.11926	0.0796113				0.3	0.87605	0.146996				1	1.08647	0.142248				1	0.985351	0.193917				1	1.11408	0.0989166				1
	1	0.837444	0.0554517				1	0.967162	0.0410986				1	0.732978	0.03949				3	1.48375	0.21152				1	0.427541	0.0572428				3	1.4124	0.21937				3	1.31491	0.187251				3	1.39891	0.0732886				3
	3	0.778583	0.0287678				3	1.12251	0.156013				3	0.555759	0.149526				10	1.71262	0.127787				3	0.292342	0.0535762				10	1.48335	0.213885				10	1.46217	0.203522				10	1.74895	0.23853				10
	10	0.577362	0.0111183				10	1.86529	0.610654				10	0.50147	0.0258013				30	2.47295	0.254136				10	0.28851	0.0174631				30	1.60024	0.24936				30	1.69014	0.383508				30	2.54771	0.0749042				30
	30	0.263948	0.0401976				30	3.48421	0.114968				30	0.275926	0.0687165				100	4.73973	0.414312				30	0.163086	0.0257961				100	1.67704	0.0814279				100	1.60179	0.179538				100	4.08658	0.144097				100
cyproconazol	0	1	0			fenbuconazol	0	1	0			tebuconazol	0	1	0			fenbuconazol	0	1	0			tebuconazol	0	1	0			tetraconazol	0	1	0			tetraconazol	0	1	0			ametryn	0	1	0			ametryn	0
	0.3	1.04173	0.0321732				0.1	4.90153	1.26459				0.1	1.16395	0.158938				0.1	6.89607	0.72155				0.1	1.10538	0.0693772				0.1	0.997792	0.0338749				0.1	0.965077	0.0291786				0.3	1.29046	0.114343				0.3
	1	0.982348	0.0177979				0.3	8.75447	1.98217				0.3	0.94896	0.113363				0.3	13.3789	1.67053				0.3	1.03881	0.028709				0.3	0.991784	0.135085				0.3	1.03144	0.0281972				1	1.54408	0.191415				1
	3	0.842559	0.0163186				1	19.1397	5.10908				1	0.930219	0.188831				1	33.6383	3.35737				1	0.916807	0.0943468				1	0.887375	0.0404177				1	0.938393	0.0961837				3	2.65343	0.164599				3
	10	0.571474	0.0873769				3	35.064	6.21316				3	0.792623	0.0753797				3	38.755	8.2505				3	0.662177	0.126417				3	0.684497	0.0750785				3	0.806643	0.0673132				10	3.56289	0.26685				10
	30	0.424815	0.0400665				10	42.3448	1.81212				10	0.426298	0.0951868				10	44.8607	6.42801				10	0.358263	0.119639				10	0.491541	0.094225				10	0.625228	0.0764445				30	5.13657	0.749892				30
	100	0.20861	0.0378683				30	41.2266	1.47854				30	0.128724	0.0526974				30	42.5679	2.08873				30	0.0821872	0.0172795				30	0.140417	0.0256311				30	0.335966	0.03559				100	5.57465	0.988365				100
propiconazol	0	1	0			tebuconazol	0	1	0			cyproconazol	0	1	0			difenoconazol	0	1	0			cyproconazol	0	1	0			bitertanol	0	1	0			bitertanol	0	1	0			tetraconazol	0	1	0			tetraconazol	0
	0.1	0.987954	0.0740911				0.1	1.02733	0.159764				0.3	1.02063	0.0464216				0.01	1.27309	0.107567				0.3	0.937825	0.077603				0.1	0.969501	0.00531017				0.1	0.973589	0.0536444				0.1	0.939676	0.0857536				0.1
	0.3	0.877562	0.0972053				0.3	0.950884	0.289745				1	0.853647	0.0517367				0.03	1.42136	0.178399				1	0.877183	0.0583252				0.3	0.862274	0.0633023				0.3	0.868325	0.0773753				0.3	0.933529	0.084707				0.3
	1	0.799135	0.123218				1	1.07726	0.486594				3	0.753903	0.145463				0.1	2.19111	0.298848				3	1.00803	0.10552				1	0.714957	0.0934458				1	0.746414	0.0982722				1	0.583134	0.227515				1
	3	0.670897	0.121128				3	1.45869	0.564368				10	0.568136	0.106448				0.3	5.12477	0.997328				10	0.664134	0.163073				3	0.597456	0.0383966				3	0.605106	0.0409478				3	0.246134	0.0211443				3
	10	0.536698	0.124998				10	2.06567	0.539901				30	0.301521	0.16039				1	13.4036	2.15445				30	0.423539	0.193565				10	0.48682	0.0646822				10	0.555514	0.0266821				10	0.109403	0.0146414				10
	30	0.322446	0.0538074				30	2.06999	0.321978				100	0.0937651	0.02284				3	23.0712	7.42312				100	0.197687	0.077288				30	0.342574	0.049181				30	0.505722	0.0516592				30	0.0641729	0.0217963				30
						difenoconazol	0	1	0			paclobutrazol	0	1	0			propiconazol	0	1	0			paclobutrazol	0	1	0			fenbuconazol	0	1	0			tebuconazol	0	1	0			fenbuconazol	0	1	0			propiconazol	0
							0.01	1.13199	0.119965				0.3	1.05987	0.0333385				0.1	1.3523	0.165532				0.3	1.20714	0.210677				0.1	1.03582	0.0861683				0.1	1.07503	0.105647				0.1	0.993461	0.0942799				0.1
							0.03	1.19983	0.189221				1	1.05686	0.10336				0.3	1.62382	0.218105				1	1.13493	0.178141				0.3	0.969662	0.213425				0.3	1.05401	0.0481628				0.3	1.08876	0.104493				0.3
							0.1	1.68451	0.248968				3	1.09478	0.0901941				1	2.58009	0.417728				3	1.11295	0.207813				1	0.65671	0.0878945				1	1.03593	0.106809				1	0.821178	0.0863257				1
							0.3	3.63892	0.856467				10	0.977252	0.034892				3	4.94287	0.878835				10	0.86959	0.0388319				3	0.430333	0.0969679				3	0.972176	0.121003				3	0.448738	0.0798689				3
							1	7.59899	2.17247				30	0.570549	0.0364648				10	8.43626	2.12459				30	0.45986	0.0517145				10	0.435122	0.0841123				10	0.575094	0.159766				10	0.466893	0.058245				10
							3	7.77716	1.12117				100	0.251063	0.0170228				30	7.56815	0.986365				100	0.255906	0.0554426				30	0.137282	0.0192606				30	0.384718	0.152299				30	0.107721	0.0165431				30
						propiconazol	0	1	0			triadimenol	0	1	0			paclobutrazol	0	1	0									tebuconazol	0	1	0									tebuconazol	0	1	0			triadimenol	0
							0.1	1.25453	0.0888264				0.3	1.15132	0.173602				0.3	1.14934	0.134656										0.1	1.05081	0.0965182										0.1	1.0771	0.0704496				0.3
							0.3	1.43575	0.0882377				1	1.0233	0.0737042				1	1.17235	0.0626113										0.3	0.989635	0.0264609										0.3	1.05015	0.0696492				1
							1	2.09076	0.234759				3	0.915682	0.0923013				3	1.39006	0.0830634										1	0.945572	0.121548										1	1.0157	0.0692526				3
							3	3.16399	0.56505				10	0.795054	0.0700984				10	1.59636	0.153779										3	0.786665	0.0285241										3	0.774051	0.0709114				10
							10	3.95011	1.00518				30	0.674822	0.109563				30	1.99049	0.277067										10	0.311088	0.0306099										10	0.218038	0.0297457				30
							30	3.73042	0.536758				100	0.402411	0.118904				100	1.98157	0.41452										30	0.0741207	0.0018026										30	0.0682782	0.0226439				100
						paclobutrazol	0	1	0																					cyproconazol	0	1	0									cyproconazol	0	1	0
							0.3	1.2195	0.111125																						0.3	1.09408	0.10462										0.3	0.991194	0.0562988
							1	1.19701	0.0314389																						1	1.04099	0.0906548										1	0.924678	0.0212616
							3	1.35793	0.043924																						3	1.162	0.0660499										3	0.776067	0.125626
							10	1.54541	0.177239																						10	0.928896	0.070486										10	0.444019	0.0852217
							30	2.37677	0.0757867																						30	0.502843	0.0531669										30	0.161333	0.0415269
							100	3.02414	0.383783																						100	0.147546	0.00977612										100	0.0705364	0.0223551
																																										propiconazol	0	1	0
																																											0.1	1.0692	0.00694687
																																											0.3	1.07009	0.0628731
																																											1	1.0509	0.10126
																																											3	0.75437	0.103974
																																											10	0.375489	0.0563247
																																											30	0.127547	0.0360316
																																										triadimenol	0	1	0
																																											0.3	1.19399	0.0589155
																																											1	1.01032	0.0847522
																																											3	0.907193	0.125803
																																											10	0.475509	0.0722417
																																											30	0.242895	0.0339546
																																											100	0.100246	0.00421903
[truncated: 18 more columns]

## Sheet: TTR
bitertanol				difenoconazole				4methylbenzotriazole				PFBS				PFHxS				PFOS				PFHxA				PFOA				genx
concentration (uM)	% FITCT4 bound to TTR	Stdev		concentration (uM)	% FITCT4 bound to TTR	Stdev		concentration (uM)	% FITCT4 bound to TTR	Stdev		concentration (uM)	% FITCT4 bound to TTR	Stdev		concentration (uM)	% FITCT4 bound to TTR	Stdev		concentration (uM)	% FITCT4 bound to TTR	Stdev		concentration (uM)	% FITCT4 bound to TTR	Stdev		concentration (uM)	% FITCT4 bound to TTR	Stdev		concentration (uM)	% FITCT4 bound to TTR	Stdev
100	49.6904	3.68112		100	44.9874	4.86218		100	21.2593	1.93636		100	11.5263	2.15996		100	0.664698	2.16288		100	-1.12052	0.437684		100	2.97148	3.81822		100	0.255666	0.242371		100	24.7329	2.07863
30	52.4704	2.0653		30	47.2598	4.91219		30	47.648	2.10497		30	21.5802	3.48119		30	2.40991	1.15717		30	1.54813	1.50389		30	12.6684	7.76765		30	0.327412	1.80664		30	53.6966	2.76602
10	64.391	8.55866		10	60.3391	3.5508		10	67.1205	3.09775		10	44.4619	2.99319		10	4.64696	0.62599		10	0.823648	1.44198		10	21.8899	4.90589		10	2.36376	2.09083		10	74.6529	2.11788
3	79.29	11.1487		3	79.4508	2.30505		3	82.6096	5.38516		3	73.6529	3.0381		3	8.44351	0.678767		3	2.09282	0.461387		3	44.5805	7.01103		3	6.18806	1.00476		3	86.8896	2.83302
1	84.7037	12.5141		1	84.4625	3.04593		1	89.9761	3.88544		1	89.6282	1.57561		1	17.2866	1.70839		1	10.1163	0.759226		1	77.1918	6.37728		1	17.6477	1.84785		1	89.1133	2.67222
0.3	88.4453	8.49337		0.3	86.9998	0.946439		0.3	93.5915	1.69366		0.3	93.7406	1.77356		0.3	47.4669	2.15617		0.3	36.6572	4.27959		0.3	81.4177	4.94328		0.3	45.526	1.87723		0.3	91.7718	2.30399
0.1	93.4196	9.52983		0.1	94.3698	3.54228		0.1	96.4305	5.36271		0.1	97.3072	1.30639		0.1	74.2951	4.63671		0.1	75.2122	2.95665		0.1	90.7115	3.77461		0.1	82.1607	2.24183		0.1	92.2482	2.06403
0	100			0	100			0	100			0	100			0	100			0	100			0	100			0	100			0	100
